# Supplementary material for: Health and Nutrition Interventions to Prevent Childhood Overweight and Obesity in Mexico and Latin America: A Systematic Review
Source: Nutrients. 2025 Dec 5;17(24):3818. doi: 10.3390/nu17243818 (PMC12735700; doi:10.3390/nu17243818)
Supplement: Supplementary file 1 [file nutrients-17-03818-s001.zip]

Archive with 1 entries (1 files):
- nutrients-3948400-supplementary.pdf
